# Supplementary material for: Prevalence and risk factors of birth asphyxia at Livingstone University teaching hospital
Source: PLOS Glob Public Health. 2025 Dec 16;5(12):e0004757. doi: 10.1371/journal.pgph.0004757 (PMC12707660; doi:10.1371/journal.pgph.0004757)
Supplement: S1 Data — (XLSX) [file pgph.0004757.s002.xlsx]

## Sheet: BirthAsphyxiaStudy_DATA_2025-04
maternal_hypertension	gestational_diabetes	anaemia	antepartum_hemorrhage	preeclampsia	eclampsia	diabetes_mellitus	placenta_previa	placenta_previa_grading	gravidity	parity	treated_with_glucocorticoi	treated_with_diuretics_dur	treated_with_antimetabolit	treated_with_ethy_alcohol	treated_with_adrenergic_dr	history_of_abortion	presentation_of_fetus	mode_of_delivery	if_delivery_by_caeserian_s	if_operated_vaginal_delive	hx_of_prolonged_labour	did_mother_suffer_prolapse	did_mother_suffer_cephalop	maternal_hypotension	spontaneous_premature_rupt	artificial_premature_ruptu	mother_had_fever	multiple_births	polyhydramnios	meconium_stained_amniotic	abnormal_heart_rate_rhythm	decreased_rate_of_growth	premature_delivery	ultrasound_guided_abnormal	asphyxia	child_resuscitated_by_suct	child_resuscitated_by_faci	child_resuscitated_by_bag	cord_strangulation_around	fetal_distress	gestational_age_of_baby_at	did_baby_cry	baby_weight_kg	birth_asphyxia_study_complete
0	0	1	0	0	0	0	0		11	11						0		2	1		0	0	0	0		1	0	0	0	1	0	0	1	0	0	0	0	0	0	0	1	1	3.8	2
0	0	0	0	0	0	0	0		9	9						0	1	1			0	0	0	0	1	0	0	0	0	0	0	0	0	0	0	1	0	0	0	0	2	1	2.7	2
0	0	0	0	0	0	0	0		8	6						1	1	1			0	0	0	0	1	0	0	0	0	1	0	0	0	0	0	0	0	0	0	0	2	1	3	2
0	0	0	0	0	0	0	0		8	7						1	1	1			0	0	0	0	1	0	0	0	0	0	0	0	0	0	0	0	0	0	0	0	2	1	2.8	2
0	0	0	0	0	0	0	0		8	8						0	1	1			0	0	0	0	0	0	0	0	0	0	0	0	0	0	0	0	0	0	0	0	2	1	3.1	2
0	0	0	0	0	0	0	0		7	6						0	1	1			0	0	0	0	1	0	0	0	0	0	0	0	0	0	0	0	0	0	0	0	2	1	3.9	2
0	0	0	0	0		0	0		7	6							1	1			0	0		0			0	0		0	0	0	0	0	0	0	0	0	0	0	1	1	3.7	2
0	0	0	0	0	0	0	0		7	7	0	0	0	0	0	0	1	1			0	0	0	0	0	0	0	0	0	0	0	0	0	0	0	0	0	0	0	0	2	1	3.9	2
0	0	0	0	0	0	0	0		7	7						0	1	1			0	0	0	0	1	0	0	0	0	0	0	0	0	0	0	0	0	0	0	0	2	1	3.2	2
0	0	0	0	0	0	0	0		7	7						0	1	1			0	0	0	0	0	1	0	0	0	0	0	0	0	0	0	0	0	0	0	0	2	1	3.8	2
1	0	1	0	0	0	0	0		7	7						0	1	1			0			0		1	0	0	0	0	1	0	0	0	0	1	0	0	0	1	2	1	2.8	2
0	0	0	0	0	0	0	0		7	7						0	1	2	1		0	0	0	0	0	1	0	0	0	0	0	0	0	0	0	1	0	0	0	0	2	1	3.1	2
0	0	0	0	0	0	0	0		6	5						1	1	1			0	0	0	0	0	0	0	0	0	0	0	0	0	0	0	0	0	0	0	0	2	1	2.9	2
0	0	1	0	0	0	0	0		6	6						0	1	1			0	0	0	0	0	0	0	0	0	0	0	0	0	0	0	1	0	0	0	0	2	1	3	2
0	0	0	0	0	0	0	0		6	6						0	1			1	0	0	0	0		0	0	0	0	0	0	0	0	0	0	0	0	0	0	0	2	1	3.3	2
0	0	0	0	1	0	0	0		6	6	0	0	0	0	0	0	1	1			0	0	0	0	0	1	0	0	0	0	0	0	1	0	0	1	1	1	0	0	1	0		2
0	0	0	0	0	0	0	0		6	6	0	0	0	0	0	0	1	1			0	0	0	0	0	0	0	0	0	0	1	0	0	0	1	1	0	1	0	0	3	0	3.3	2
0	0	0	0	0	0	0	0		6	6						0	1	1			0	0	0	0	0	0	0	0	0	1	0	0	0	0	0	0	0	0	0	0	2	1	3.6	2
0	0	0	0	0	0	0	0		6	6						0	1	1			0	0	0	0	0	0	0	0	0	0	1	0			1	0	0	0	0	0	2	1	2.7	2
0	0	0	0	0	0	0	0		6	6						0	1	1			0	0	0	0	1	0	0	0	0	0	0	0	0	0	0	0	0	0	0	0	2	1	3.4	2
1	0	0	0	0	0	0	0		6	6						0	1	1			0	0	0	0	1	0	0		0	0	0	0	1	0	1	1	1	0	0	1	1	0	0.8	2
0	0	0	0	0	0	0	0		6	6						0	1	1			0	0	0	0	1	0	0	0	0	0	0	0	0	0	1	1	1	0	0	1	1		3.3	2
0	0	0	0	0	0	0	0		6	6						0	1	1			0	0	0	0	0	0	0	0	0	0	0	0	0	0	0	0	0	0	0	0	2	1	3.3	2
0	0	0	0	0	0	0	0		6	6						0	1	1			0	0	0	0	0	0	0	0	0	0	0	0	0	0	0	0	0	0	0	0	3	1	3.2	2
0	0	0	0	0	0	0	0		6	6						0	1	1			0	0	0	0		1	0	0	0	0	0	0	0	0	0	0	0	0	0	0	1	1	3.1	2
0	0	0	0	0	0	0	0		6	6						0	1	1			0	0	0	0	0	0	0	0	0	0	0		0	0	0	0	0	0	0	0	2	1	2.8	2
1	0	0	0	1	0	0	0		6	6						0	1	1			0	0	0	0	0	0	0	0	0	0	0	0	0	0	0	0	0	0	0	0	1	1	2.8	2
0	0	0	0	0	0	0	0		6	6						0	1	1			0	0	0	0	1	0	0	0	0	0	0	0	0	0	0	0	0	0	1	0	2	1	4.1	2
0	0	0	0	0	0	0	0		6	6						0	1	1			0	0	0	0	1	0	0	0	0	0	0	0	0	0	0	0	0	0	0	0	2	1	2.7	2
1	0	0	0	1	0	0	0		5	3						1	1	1			0	0	0	0	0	0	0	0	0	0	0	0	0	0	0	0	0	0	0	0	2	1	3.8	2
0	0	0	0	0	0	0	0		5	3						1	1	1			0	0	0	0	0	0	0	0	0	0	0	0	0	0	0	1	0	0	0	0	2	1	3.1	2
0	0	0	0	0	0	0	0		5	4						1	1	1			0	0	0	0	0	0	0	0	0	0	0	0	0	0	0	0	0	0	0	0	2	1	3.3	2
0	0	0	0	0	0	0	0		5	5	0	0	0	0	0	0	1	1			0	0	0	0	0	0	0	0	0	1	0	0	0	0	0	0	0	0	0	0	3	0	2.5	2
0	0	0	0	0	0	0	0		5	5						0	1	1			0	0	0	0	1	0	0	0	0	0	0	0	0	0	0	0	0	0	0	0	2	1	3.1	2
0	0	0	0	0	0	0	0		5	5						0	1	1			0	0	0	0	0	1	0	0	0	0	0	0	0	0	0	0	0	0	0	0	2	1	3	2
1	0	0	0	0	0	0	0		5	5	0	0	0	0	0	0	1	2	2		1	0	0	0			0	0	0	1	1	0	0	0	1	1	1	1	1	1	2	1	3.8	2
0	0	0	1	0	0	0	0		5	5						0	1				0	0	0	0	0	0	0	0	0	0	0	0	0	0	0	0	0	0	0	1	2	1	3.7	2
0	0	1	0	0	0	0	0		5	5	0	0	0	0	0	0	1	1			0	0	0	0	0	0	0	0	0	0	0	0	0	0	0	0	0	0	0	0	2	1	2.8	2
0	0	0	0	0	0	0	0		5	5						0	1	1			0	0	0	0	0	0	0	0	0	0	0	0	0	0	0	1	0	0	0	0	2	1	3.5	2
0	0	0	0	0	0	0	0		5	5						0	1	1			0	0	0	0	1	0	0	0	0	1	1	0	0	0	0	0	0	0	1	0	2	1	2.5	2
0	0		0	0	0	0	0		5	5						0	1	1			0	0	0	0	0	1	0	0	0	1	0	0	0	0	0	0	0	0	0	0	2	1	2.5	2
0	0	0	0	0	0	0	0		5	5						0	2	1			0	0	0	0	0	0	0	0	0	1	1	0	0	0	1	1	1	1	0	1	2	0	3	2
1	0	0	0	1	0	0	0		5	5						0	1	1			0	0	0	0	0	0	0	0	0	0	0	0	1	0	0	1	1	1	0	0	1	1	1.2	2
0	0	0	0	0	0	0	0		5	5						0	1	1			0	0	0	0	1	0	0	0	0	0	0	0	1	0	0	0	0	0	0	0	1	1	2.8	2
0	0	0	0	0	0	0	0		5	5						0	1	1			0	0	0	0	1	0	0	0	0	0	0	0	0	0	0	0	0	0	0		2	1	3.1	2
0	0	1	0	1	0	0	0		5	5						0	1	1			0	0	0	0	0	0	0	0	0	0	0	0	0	0	0	0	0	0	0	0	2	1	3.2	2
0	0	0	0	0	0	0	0		5	5						0	1	1			0	0	0	0	0	1	0	0	0	0	0	0	0	0	1	1	0	1	0	0	2	1	2.7	2
0	0	0	0	0	0	0	0		5	5						0	1	1			0	0	0	0	0	1	0	0	0	0	0	0	0	0	0	0	0	0	0	0	2	1	2.8	2
0	0	0	0	0	0	0	0		5	5						0	1	1			0	0	0	0	0	1	0	0	0	0	0	0	0	0	0	0	0	0	0	0	2	1	3.2	2
0	0	0	0	0	0	0	0		5	5						0	1	1			0	0	0	0	0	0	0	0	0	1	0	0	0	0	0	1	0	1	0	0	2	1	3.3	2
0	0	0	0	0	0	0	0		5	5						0	1	1			1	0	0	0	0	0	0	0	0	0	1	0	0	0	0	1	1	1	0	0	2	0	3.5	2
0	0	0	0	0	0	0	0		5	5	0					0	1	1			0	0	0	0	1	0	0	0	0	0	0	0	0	0	0	0	0	0	0	0	2	1	2.5	2
0	0		0	0	0	0	0		5	5					0	0	1	1			0	0	0	0	1	0	0	0	0	0	0	0	0	0	0	0	0	0	0	0	2	1	3.7	2
0	0	0	0	0	0	0	0		5	5						0	1	1			0	0	0	0	0	0	0	0	0	0	0	0	0	0	0	0	0	0	0	0	2	1	3.5	2
0	0	0	0	0	0	0	0		5	5						0	1	1			0	0	0	0	0	0	0	0	0	0	0	0	0	0	0	0	0	0	0	0	2	1	3.5	2
0	0	0	0	0	0	0	0		5	5						0	1	1			0	0	0	1	0	0	0	0	0	1	0	0	0	0	0	0	0	0	0	0	2	1	3.5	2
1	0	0	0	0	0	0	0		5	5						0	1	1			0	0	0	0	0	0	0	0	0	0	0	0	0	0	0	0	0	0	0	0	2	1	2.7	2
0	0	0	0	0	0	0	0		5	5						0	1	1			0	0	0	0	0	0	1	0	0	1	1	0	1	0	0	1	0	0	0	1	1	1	1.6	2
0	0	0	0	0	0	0	0		5	5						0	1	1			0	0	0	0	0	0	1	0	0	1	0	0	0	0	0	1	0	0	0	0	2	1	3.2	2
0	0	0	0	0	0	0	0		5	5						0	1	1			0	0	0	0	1	0	0	0	0	0	0	0	0	0	0	1	0	0	0	0	2	1	3.5	2
0	0	1	0	0	0	0	0		5	5						0	1	1			0	0	0	0	1	0	0	1	0	0	0	0	0	0	0	0	0	0	0	0	2	1	3.9	2
0	0	0	0	0	0	0	0		5	5						0	1	1			0	0	0	0	0	0	0	0	0	0	0	0	0	0	0	0	0	0	0	0	2	1	3.1	2
0	0	0	0	0	0	0	0		5	5						0	1	2	2		0	0	0	0	0	0	0	0	1	1	0	0	0	0	0	0	0	0	0	0	2	1	4.8	2
0	0	0	0	0	0	0	0		5	5						0	1	2	2		0	0	0	0	0	0	0	0	0	0	0	0	0	1	0	1	0	0	0	0	2	1	3.3	2
0	0	0	0	0	0	0	0		5	5						0	2	2	2		0	0	0	0	0	0	0	0	0	1	0	0	0	0	0	0	0	0	0	0	2	1	2.9	2
0	0	1	1	0	0	0	1	2	5	5						0	1	2	2		0	0	0	0	0	0	0	0	0	1	0	0	0	0	0	1	0	0	0	0	2	1	2	2
0	0	1	0	0	0	0	0		5	4						1	1				0	0	0	0	1	0	0	0	0	0	0	0	0	0	0	0	0	0	0	0	2			2
0	0	0	0	1	0	0	0		4	2	0	0	0	0	0	1	1	1			0	0	0	0	0	1	0	0	0	0	1	0	1	0	0	0	0	0	0		1	0	0.5	2
0	0	0	0	0	0	0	0		4	2	0	0	0	0	0	1	1	1			0	1	0	0	0	0	0	0	0	0	1	0	0	0	0	1	0	1	0	1	3	0	3.5	2
0	0	1	0	0	0	0	0		4	2						1	1	1			0	0	0	0	1	0	0	0	0	0	0	0	0	0	0	1	0	0	0	0	2	1	3.3	2
0	0	0	0	1	0	0	0		4	2						1	1	1			0	0	0	0	0	1	0	0	0	0	0	0	1	0	0	0	0	0	0	0	1	1	1.4	2
0	0	0	0	0	0	0	0		4	3	0	0	0	0	0	1	1	1			0	0	0	0	0	0	0	0	0	0	0	0	0	0	0	0	0	0	0	0	2	1	3.1	2
0	0	0	0	1	0	0	0		4	3	0	0	0	0	0	1	1	1			0	0	0	0	0	0	0	0	0	1	0	0	0	0	0	0	0	0	0	0	2	1	2.8	2
1	0	0	0	1	0	0	0		4	3						1	1	1			0	0	0	0	0	0	0	0	0	0	0	0	0	0	0	0	0	0	0	0	2	1	2.8	2
1	0	1	0	1	0	0	0		4	3						1	1	1			0						0								0	0	0	0	0		1	0	0.5	2
0	0	0	0	0	0	0	0		4	3						1	1	1			0	0	0	0	0	0	0	0	0	1	0	0	0	0	0	0	0	0	0	0	2	1	3.1	2
0	0	1	0	0	0	0			4	4						0	1				0	0	0				0	0	0	0	0	0	0	0	0									2
0	0	0	0	0	0	0	0		4	4	0	0	0	0	0	0	2	1			0	0	0	0	0	0	0	0	0	1	0	0	0	0	0	0	0		0	0	3	1	3.6	2
0	0	0	0	0	0	0	0		4	4						0	1	1			0	0	0	0	1	0	0	0	0	0	0	0	0	0	0	1	0	0	0	0	3	1	3	2
0	0	1	0	0	0	0	0		4	4						0	1	1			0	0	0	0	1	0	0	0	0	0	0	0	0	0	0	0	0	0	0	0	2	1	2.2	2
1	0	0	0	1	0	0	0		4	4						0	1	1			0	0	0	0	0	1	0	0	0	0	0	0	0	0	0	1	0	0	0	0	1	0	1.2	2
1	0	0	0	0	0	0	0		4	4	0	0	0	0	0	0	1	2	2		0	0	0	0	0	1	0	0	0	0	1	0	0	0	0	0	0	0	0	0	2	1	3.5	2
0	0	0	0	0	0	0	0		4	4					0	0	1				0	0	0	0	1	0	0	0	0	0	0	0	0	0	0	0	0	0	0	0	3	1	2.8	2
0	0	0	0	0	0	0	0		4	4						0	1				0	0	0	0	1	0	0	0	0	0	0	0	0	0	0	1	0	0	0	0	2	1	3.6	2
0	0	0	0	0	0	0	0		4	4	0	0	0	0	0	0	1	1			1	0	0	0	0	0	0	0	0	0	0	0	0	0	0	0	0	0	0	0	1	1	2.8	2
0	0	0	0	0	0	0	0		4	4		0	0	0	0	0	1	1			0	0	0	0	0	0	0	0	0	0	0	0	0	0	0	0	0	0	0	0	3	1	3.4	2
0	0	0	0	1	0	0	0		4	4	0	0	0	0	0	0	1	1			0	0	0	0	0	1	0	0	0	0	0	0	0	0	0	1	1	1	0	0	1	1	1.1	2
0		0	0	0	0	0	0		4	4						0	1	1			0	0	0	0	0	1	0	0	0	0	0		0	0	0	0	0	0	0	0	2	1	3	2
0	0	0	0	0	0	0	0		4	4						0		1			0	0	0	0	0	1	0	0	0	0	0	0	0	0	0	0	0	0	0	0	2	1	2.7	2
0			0	0	0		0		4	4						0	1	1			0	0	0	0	0	1	0	0	0	0	0	0	0	0	0	1	0	0	0	0	1	0	3.7	2
0	0	0	0	0	0	0	0		4	4						0		1			0	0	0	0	0	0	0	0	0	0	0	0	0	0	0	0	0	0	0	0	2		2.8	2
1		0		0	0		0		4	4						0	1	1			0	0	0	0	0	1	0	0	0	0	0	0	0	0	0	0	0	0	0	0	1	1	2.4	2
0	0	1	0	0	0	0	0		4	4						0	2	1			0	0	0	0	0	1	0	1	0	0	0	0	0	0	0	1	0	0	0	0	1	1	1.7	2
0	0	0	0	0	0	0	0		4	4						0	1	1			0	0	0	0	0	0	0	0	0	0	0	0	0	0	0	0	0	0	0	0	2	1	2.5	2
0	0	0	0	0	0	0	0		4	4						0	1	1			0	0	0	0	0	1	0	0	0	0	0	0	0	0	0	0	0	0	0	0	2	1	3	2
0	0		0	0	0	0	0		4	4						0	1	1			0	0	0	0	0	1	0	0	0	1	0	0	0	0	0	0	0	0	0	0	2	1	3.1	2
0	0	0	0	0	0	0	0		4	4						0	1	1			0	0	0	0	0	0	0	0	0	0	0	0	0	0	0	0	0	0	0	0	2	1	3.5	2
0	0	1	0	0	0	0	0		4	4						0	1	1			0	0	0	0	0	0	0	0	0	0	0	0	0	0	0	0	0	0	0	0	2	1	3.5	2
1	0	0	0	1	1	0	0		4	4						0	1	1			0	0	0	0	1	0	1	0	0	0	0	0	1	0	1	1	1	1	0	0	1	1	1.4	2
0	0	0	0	0	0	0	0		4	4						0	1	1			0	0	0	0	0	0	0	0	0	0	0	0	0	0	0	0	0	0	0	0	2	1	3.6	2
1	0	0	0	0	0	0	0		4	4						0	1	1			0	0	0	0	0	0	0	0	0	0	0	0	0	0	0	0	0	0	0	0	3	1	2.1	2
0	0	0	0	0	0	0	0		4	4	0					0	1	1			0	0	0	0	1	0	0	0	0	0	0	0	0	0	0	0	0	0	0		2	1	2.1	2
1	0	0	0	0	1	0	0		4	4						0	1	1			0	0	0	0	0	0	0	0	0	0	0	0	0	0	0	0	0	0	0	0	2	1	3.2	2
0	0	0	0	0	0	0	0		4	4						0	1	1			0		0	0	0	1	0	0	0	0	0	0	0	0	0	1	0	0	0	1	2	1	3.5	2
0	0	0	0	0	0	0	0		4	4						0	1	1			0	0	0	0	0	0	0	0	0	0	0	0	0	0	0	0	0	0	0	0	2	1	2.7	2
0	0	0	0	0	0	0	0		4	4						0	1	1			0	0	0	0	0	0	0	0	0	1	0	0	0	0	0	0	0	0	0	0	2	1	3.4	2
0	0	0	0	0	0	0	0		4	4						0	1	1			0	0	0	0	0	0	0	0	0	1	0	0	0	0	0	0	0	0	0	0	2	1	3.4	2
0	0	1	0	0	0	0	0		4	4						0	1	1			0	0	0	0	0	1	0	0	0	0	0	0	0	0	0	0	0	0	0	0	1	1	3.4	2
0	0	0	0	0	0	0	0		4	4						0	1	1			0	0	0	0	1	0	0	0	0	0	0	0	0	0	0	0	0	0	0	0	2	1	3.6	2
0	0	0	0	0	0	0	0		4	4	0	0				0	1	1			0	0	0	0	0	0	0	0	0	0	0	0	0	0	0	0	0	0	0	0	2	1	2.8	2
0	0	0	0	0	0	0	0		4	4						0	1	1			0	0	0	0	0	1	0	0	0	0	0	0	0	0	0	1	0	0	0	0	1	1	3.1	2
0	0	0	0	0	0	0	0		4	4						0	1	1			0	0	0	0	0	0	1	0	0	0	0	0	0	0	0	0	0	0	0	0	2	1	3.5	2
0	0	1	0	0	0	0	0		4	4						0	1	1			0	0	0	0	0	0	0	0	0			0	0	0	0	0	0	0	0	0	2	1	3.1	2
0	0	0	0	0	0	0	0		4	4						0	1	1			0	0	0	1	0	0	0	0	0	0	0	0	0	0	1	0	0	0	0	0	2	0	2.7	2
0	0	0	0	0	0	0	0		4	4						0	1	1			0	0	0	0	1	0	0	0	0	0	0	0	1	0	0	0	0	0	0	0	1	1	2.6	2
0	0	0	0	0	0	0	0		4	4						0	1	1			0	0	0	0	1		0			0	0	0	0	0	0	0	0	0	0	0	2	1	3.5	2
0	0	0	0	0	0	0	0		4	4						0	1	1			0	0	0	0	1	0	0	0	0	0	0	0	0	0	0	0	0	0	0	0	2	1	4.1	2
0	0	1	0	0	0	0	0		4	4						0	2	2	2		1	0	0	1	0	0	1	0	0	0	0	0	0	0	0	1	0	0	0	0	2	1	3.2	2
1	0	0	0	0	0	0	0		4	4						0	2	2	2		0	0	0	0	0	0	0	0	0	0	0	0	0	0	0	0	0	0	0	0	2	1	3	2
0	0	1	0	0	0	0	0		4	4						0	2	2	1		0	0	0	0	1	0	0	1	0	0	0	0	0	0	0	1	0	0	0	0	1	1	2.02	2
0	0	1	0	0	0	0	0		4	4						0	1	2	1		0	0	0	0	1	0	0	1	0	0	0	0	0	0	0		1	0	0	0	1	1	2	2
0	0	0	0	0	0	0	0		4	4						0	1	2	1		0	0	0	0	0	1	1	0	0	0	0	0			0		0	0	0	1	1	1	3.1	2
0	0	0	0	0	0	0	0		4	4											0	0	0	0	1	0	0	0	0	0	0	0	0	0	0	0	0	0	0	0	2	1	3.3	2
0	0	1	0	0	0	0	0		4	4							1	1			0	0	0	0	0	1	0	1	0	0	0	0	0	0	0	0	0	0	0	0	1	1	1.5	2
0	0	0	0	0	1	0	1	2	4	4							1	2	1		0	0	0	0		1	1	0	0	1	0	0	0	0	1	0	0	0	0	0	1	1	2.71	2
0	0	0	0	0	1	0	1	2	4	4							1	2	1		0	0	0	0		1	1	0	0	1	0	0	0	0	1	0	0	0	0	0	1	1	2.71	2
0	0	0	1	0	0	0	0		5	4						1	1	1			0	0	0	0	0	1	0	0	0	0	0	0	0	0	0	0	0	0	0	0	2	1	3.1	2
0	0	0	0	0	0	0	0		4	5						0	2	2	2		0	0	0	0	0	0	0	1	0	0	0	0	1	0	0	1	0	0	0	0	1	1	2.2	2
0	0	0	0	0	0	0	0		4	5						0	2	2	2		0	0	0	0	0	0	0	0	0	0	0	0	1	0	0	1	0	0	0	0	1	1	2	2
0	0	0	0	0		0	0		4	6						0	1	2	1		0	0	0	0	0	1	0	1	0	0	0	0	0	0	0	0	0	0	0	0	2	1	2.8	2
0	0	0	0	0	0	0	0		4	6						0	2	2			0	0	0	0	0	1	0	1	0	0	0	0	0	0	0	0	0	0	0	0	2	1	2.5	2
1	0	0	0	0	0	0	0		4	3						1	1	1			0	0	0	0	1	0	0	0	1	0	0	0	0	0	0	0	0	0	0	0	2	1	2.7	2
0	0	0	0	0	0	0	0		3	0						0	1	1			0	0	0	0	1	0	0	0	0	0	0	0	0	0	0	0	0	0	0	0	2	1	2.9	2
0	0	0	1	0	0	0	0		3	1	0	0	0	0	0	0	1	1			0	0	0	0	0	0	0	0	0	0	1	0	0	0	0	0	0	0	0	0	1	1	2.8	2
0	0	1	0	0	0	0	0		3	2						1	1	1			0	0	0	0	0	0	1	0	0	0	0	0	0	0	0	1	0	0	0	0	2	1	3.2	2
0	0	0	0	0	0	0	0		3	2						1	1	1			0	0	0	0	1	0	0	0	0	0	0	0	1	0	0	1	0	0	0	0	1	1	2.9	2
0	0	0	0	0	0	0	0		3	2						1		2	1			0	0	0	0	1	0	0	0	1	0	0	0	0	0	0	0	0	0	0	2	1	3.8	2
0	0	0	0	0	0	0	0		3	3	0	0	0	0	0	0	1	1			0	0	0	0	0	0	0	0	0	0	0	0	0	0	0	0	0	0	0	0	3	1	3.4	2
0	0	0	0	0	0	0	0		3	3	0	0	0	0	0	0	1	1			0	1	0	0	0	0	0	0	0	0	1	0	0	0	0	0	0	0	0		2	0	3	2
0	0	0	1	0	0	0	0		3	3						0	1	1			0	0	0	0	1	0	0	0	0	1	0	0	0	0	0	0	0	0	0	0	2	1	2.6	2
0	0	1	1	0	0	0	0		3	3						0	1	1			0	0	0	0	1	0	0	0	0	0	0	0	0	0	0	0	0	0	0	0	2	1	0.8	2
1	0	0	0	0	0	0	0		3	3						0	1	1			0	0	0	0	0	0	0	0	0	0	0	0	0	0	0	1	0	0	0	0	2	1	2.9	2
0	0	0	0	0	0	0	0		3	3						0	1	1			1	0	0	0	0	0	0	0	0	1	0	0	0	0	0	0	0	0	0	0	2	1	3.5	2
0	0	0	0	0	0	0	0		3	3						0	1	1			0	0	0	0	0	0	0	0	0	1	0	0	0	0	0	1	0	0	0	0	2	1	2.1	2
0	0	0	0	0	0	0	0		3	3					0	0	1	1			0	0	0	0	1	0	0	0	0	0	0	0	0	0	0	0	0	0	0	0	2	1	3.6	2
0	0	0	0	0	0	0	0		3	3						0		1			0	0	0	0	1	0	0	0	0	0	0	0	0	0	1	1	1	0	0	1	2	0	3.5	2
0	0	0	0	0	0	0	0		3	3	0	0	0	0	0	0	1	1			0	0	0	0	0	0	0	0	0	0	0	0	0	0	0	0	0	0	0	0	2	1	3.2	2
0	0	0	0	1	0	0	1	1	3	3						0	1	1			0	0	0	0	0	0	0	0	0	0	0	0	0	0	0	0	0	0	0	0	2	1	3.3	2
0	0	0	0	0	0	0	0		3	3	0	0	0	0	0	0	1	1			0	0	0	0	0	0	0	0	0	0	0	0	1	0	0	0	1	0	0	0	1	1	2.3	2
0	0	1	0	0	0	0	0		3	3						0	1	2	1		0	0	0	0	0	1	0	0	0	0	0	0	0	0	0	1	0	0	0	1	2	0	3.9	2
0	0	1	1	0	0	0	0		3	33						0	1	2			0	0	0	0	1	0	0	0	0	0	0	0	0	0	0	0	0	0	0	0	2	1	3.1	2
1	0	1	0	0	0	0	0		3	3						0	1	2			0	0	0	0	1	0	0	0		0	0	0	0	0	0	0	0	0	0	0	1	1	2.2	2
0	0	0	0	0	0	0	0		3	3						1	1	1			0	0	0	0	0	1	0	0	0	0	0	0	1	0	0	0	0	0	0	0	1	1	2.8	2
0	0	1	0	0	0	0	0		3	3	0	0	0	0	0	0	1				0	0	0	0	0	0	0	0	0	0	1	0	0	0	0	1	1	1	0	1	3	0	3.4	2
0	0	0	0	0	0	0	0		3	3	0					0					0	0	0	0	0	1	0	0	0	0	0	0	0	0	0	0		0	0	0	2	1	3.5	2
0	0	0	0	0	0	0	0		3	3						0	1				0	0	0	0	0	1	0	0	0	0	0	0	0	0	0	0	0	0	0	0	2	1	3	2
1	0	0	0	0	0	0	0		3	3	0	0	0	0	0	0	1	1			1	0	0	0	0	0	0	0	0	0	0	0	0	0	0	0	0	0	0	0	2	1	3.1	2
0	0	0	0	0	0	0	0		3	3	0	0	0	0	0	0	1	1			1	0	0	0	0	0	0	0	0	1	0	0	1	0	0	0	0	0	0	0	1	1	3	2
0	0	0	0	0	0	0	0		3	3	0	0	0	0	0	0	1	1			0	0	0	0	0	0	0	0	0	0	0	0	0	0	0	0	0	0	0	0	2	1	3	2
0	0	0	0	0	0	0	0		3	3	0	0	0	0	0	0	1	1			1	0	0	0	0	0	0	0	0	0	0	0	0	0	0	0	0	0	0	0	3	1	2.8	2
0	0	0	1	0	0	0	0		3	3						0	1	1			0	0	0	0	0	0	0	0	0	0	0	0	0	0	0	0	0	0	0	0	2	1	2.4	2
0	0	0	1	0	0	0	0		3	3						0	1	1			0	0	0	0	1	0	0	0	0	0	0	0	0	0	0	0	0	0	0	0	2	1	2.8	2
0	0	0	0	0	0	0	0		3	3						0	1	1			0	0	0	0	0	1	0	0	0	0	0	0	0	0	0	0	0	0	0	0	2	1	2.7	2
0	0	0	0	0	0	0	0		3	3						0		1			0	0	0	0	1	0	0	0	0	0	0	0	0	0	0	0	0	0	0	0	2	1	3	2
		0		0	0		0		3	3						0	1	1			0	0	0		0	1	0	0		1	0	0	0	0	0	0	0	0	0		2	1	4.1	2
0	0	0	0	0	0	0	0		3	3						0	1	1			0	0	0	0	0	0	0	0	0	1	0	0	0	0	0	1	0	1	1	1	3	1	3.5	2
1	0	0	0	0	0	0	0		3	3						0	1	1			0	0	0	0	0	1	0	0	0	0	0	0	0	0	0	1	0	1	0	0	2	1	3.3	2
0	0	0	0	0	0	0	0		3	3						0	1	1			0	0	0	0	1	0	0	0	0	1	0	0	0	0	0	0	0	0	0	0	1	1	2.9	2
0	0	0	0	0	0	0	0		3	3						0	1	1			0	0	0	0	0	0	0	0	0	0	0	0	0	0	0	0	0	0	0	0	3	1	4.1	2
0	0	0	0	0	0	0	0		3	3						0	1	1			0	0	0	0	0	1	0	0	0	0	0	0	0	0	0	0	0	0	0	0	2	1	3.2	2
0	0	0	1	0	0	0	0		3	3						0	1	1			0	0	0	0	0	0	0	0	0	0	0	0	0	0	0	1	0	0	0	0	2	1	2.9	2
0	0	0	0	0	0	0	0		3	3						0	1	1			0	0	0	0	1	0	0	0	0	0	0	0	0	0	0	1	0	0	0	0	2	1	3.8	2
0	0	0	0	0	0	0	0		3	3						0	1	1			0	0	0	0	0	0	0	0	0	0	0	0	0	0	0	0	0	0	0	0	2	1	3.15	2
0	0	0	0	0	0	0	0		3	3						0	1	1			0	0	0	0	1	0	0	0	0	0	0	0	0	0	0	0	0	0	0	0	2	1	3.6	2
0	0	1	0	0	0	0	0		3	3						0	1	1			0	0	0	0	1	0	0	0	0	0	0	0	0	0	0	0	0	0	0	0	2	1	3.3	2
0	0	0	0	0	0	0	0		3	3						0	1	1			0	0	0	0	0	0	0	0	0	0	0	0	0	0	0	0	0	0	1	0	2	1	3.6	2
0	0	0	0	0	0	0	0		3	3						0	1	1			0	0	0	0	1	0	0	0	0	0	0	0	0	0	0	0	0		0	0	2	1	2.8	2
0	0	0	0	0	0	0	0		3	3	0					0	1	1			0	0	0	0	0	0	0	0	0	0	0	0	0	0	0	0	0	0	0	0	2	1	3.4	2
0	0	0	0	0	0	0	1	3	3	3						0	1	1			0	0	0	0	0	0	0	0	0	1	0	0	0	0	0	0	0	0	0	0	3	1	4.1	2
0	0	0	0	0	0	0	0		3	3						0	1	1			0	0	0	0	0	1	0	0	0	0	0	0	0	0	0	0	0	0	0	0	2	1	3	2
1		1				0			3	3						0	1	1			0				0	1	0	0		0	0	0			0	0	0	0	0	0	3	1	3.3	2
0	0	0	0	0	0	0	0		3	3						0	1	1			0				0	1	0	0		0	0	0	1	0	0	0	0	0	0	0	1	1	2.4	2
0	0	0	0	1	0	0	0		3	3						0	1	1			0	0	0	0		0	1	0	0	0	0	0	1	0	0	0	0	0	0	0	1	1	1.9	2
0	0	0	0	0	0	0	0		3	3						0	1	1			0	0	0	0	0	0	0	0	0	0	0	0	0	0	0	0	0	0	0	0	1	1	3	2
0	0	1	0	0	0	0	0		3	3						0	1	1			0	0	0	0	0	1	0	0	0	0	0	0	0	0	0	0	0	0	0	0	2	1	3.5	2
0	0	0	0	0	0	0	0		3	3						0	1	1			0	0	0	0	0	1	0	0	0	0	0	0	0	0	0	0	0	0	0	0	3	1	4	2
0	0	0	0	0	0	0	0		3	3						0	1	1			0	0	0	0	1	0	0	0	0	0	0	0	0	0	0	0	0	0	0	0	2	1	3.2	2
0	0	0	0	0	0	0	0		3	3						0	1	1			1	0	0	0	1	0	0	0	0	0	0	0	0	0	0	0	0	0	0	0	2	1	3	2
0	0	0	0	0	0	0	0		3	3						0	1	1			0	0	0	0	0	0	0	0	0	1	0	0	0	0	0	0	0	0	0	0	3	0	3.4	2
0	0	0	0	0	0	0	0		3	3						0	1	1			0	0	0	0	0	0	0	0	0	1	0	0	0	0	0	0	0	0	0	0	1	1	3	2
0	0	0	0	0	0	0			3	3						0	1	1			0	0	0	0	0	0	0	0	0	1	0	0	0	0	0	0	0	0	0	0	2	1	3.3	2
1	0	0	0	0	0	0	0		3	3						0	1	1			0	0	0	0	0	1	0	0	0	0	0	0	0	0	0	0	0	0	0	0	2	1	3.1	2
0	0	0	0	0	0	0	0		3	3						0	1	1			0	0	0	0	0	0	0	0	0	0	0	0	0	0	0	1	0	0	0	0	3	1	2.7	2
0	0	0	0	0	0	0			3	3					0	0	1	1			0	0	0	0	1	0		0	0	0	0	0	0	0	0	0	0	0	0	0	2	1	4.2	2
0	0	0	0	0	0	0	0		3	3						0	1	1			0	0	0	0	0	0	0	0	0	0	0	0	0	0	0	0	0	0	0	0	2	1	2.5	2
0	0	0	0	0	0	0	0		3	3						0	1	1			0	0	0	0	0	0	0	0	0	0	0	0	1	0	0	1	0	0	0	0	1	1	1.5	2
0	0		0	0	0	0	0		3	3						0	1	1			0	0	0	0	0	0	0	0	0	0	0	0	0	0	0	0	0	0	0	0	2	1	3.8	2
0	0	0	1	0	0	0	0		3	3						0	1	1			0	0	0	1	0	0	0	0	0	1	0	0	0	0	0	0	0	0	0	0	2	1	3.6	2
0	0	0	0	0	0	0	0		3	3						0	1	1			0	0	0	0	0	0	0	0	0	1	0	0	0	0	0	0	0	0	0	0	3	1	4	2
0	0	0	0	0	0	0	0		3	3						0	1	1			0	0	0	0	0	0	0	0	0	1	1	0	0	0	1	0	0	0	0	1	2	1	2.5	2
0	0	0	0	0	0	0	0		3	3						0	1	1			0	0	0	0	0	0	0	0	0	0	0	0	1	0	0	0	0	0	0	0	1	1	3	2
0	0	0	0	0	0	0	0		3	3						0	1	1			0	0	0	0	0	0	0	0	0	0	0	0	0	0	0	0	0	0	0	0	2	1	3.5	2
0	0	0	0	0	0	0	0		3	3						0	1	1			0	0	0	0		1	0	0	0	0	0	0	0	0	0	0	0	0	0	0	2	1	3.5	2
0	0	1	0	0	0	0	0		3	3						0	1	1			0	0	0	0	1	0	0	0	0	0	0	0	0	0	0	0	0	0	0	0	2	1	3.5	2
0	0	0	0	0	0	0	0		3	3						0	1	1			0	0	0	0	1	0	0	0	0	0	0	0	0	0	0	1	0	0	0	0	2	1	2.7	2
0	0	0	0	0	0	0	0		3	3						0	1	1			0	0	0	1	0	1	0	0	0	0	0	0	0	0	0	0	0	0	0	0	2	1	2.9	2
0	0	0	0	0	0	0	0		3	3						0	1	1			0	0	0	1	0	0	0	0	0	0	0	0	0	0	0	0	0	0	1	0	2	1	3.4	2
0	0	0	0	0	0	0	0		3	3						0	1	1			0	0	0	0	1		0	0	0	0	0	0	0	0	0	0	0	0	0	0	2	1	3.85	2
0	0	1	0	0	0	0	0		3	3						0	1	1			0	0	0	0	0	1	0	0	0	0	0	0	0	0	0	0	0	0	0	0	2	1	2.5	2
0	0	0	0	0	0	0	0		3	3						0	1	2	1		0	0	0	0	0	1	0	0	0	0	0	0	0	0	0	0	0	0	0	0	2	1	3.1	2
0	0	0	0	0	0	0	0		3	3						0	2	2	1		0	0	0	0	0	1	0	0	0	0	0	0	0	0	0	1	0	0	0	0	2	1	3.6	2
0	0	0	1	0	0	0	0		3	3					0	0	1	2	1		0	0	0	0	0	1	0	0	0	0	0	0	0	0	0	0	0	0	0	0	1	1	2.8	2
0	0	0	0	0	0	0	0		3	3						0	1	2	1		0	0	0	0	0	0	0	0	0	1	0	0	0	0	0	1	0	0	1	0	2	1	3	2
1	0	0	0	0	0	0	0		3	3						0	1	2	1		0	0	0	0	1	0	0	0	0	0	0	0	0	0	0	0	1	1	0	0	2	1	3.9	2
0	0	0	0	0	0	0	0		3	3						0	1	2	1		0	0	0	0	1	0	0	0	0	1	0	0	0	0	0	1	1	0	0	0	2	0	3.9	2
0	0	0	0	0	0	0	0		3	3								1			0	0	0	0	0	0	0	0	0	0	0	0	0	0	0	0	0	0	0	0	2	1	3.5	2
0	0		0			0			3	3							1	1			0	0	0	0	0	1	0	0	0	0	0	0	0	0	0	0	0	0	0	0	2	1	2.7	2
0	0	1	0	0	0	0	0		3	3							1	1			0	0					0			0			0	0	0	0	1	1	0	0	2	0	3	2
0	0	0	0	0	0	0	0		3	3							1	1			0	0	0	0	0	1	0	0	0	0	0	0	0	0	0	1	0	0	0	0	1	1	2.8	2
0	0	1	0	0	0	0	0		3	3							1	1					0	0		1	0	0	0	0	0	0	0	0	0	0	0	0	0	0	2	1	3.1	2
0	0	0	0	0	0	0	0		3	3							1	1			0	0	0	0	1		0	0	0	0	0	0	1	0	0	0	0	0	0	0	1	1	1.2	2
0	0	0				0			3	3							1	2							0	1	0	0		0	0	0	0	0	0	0	0	0	0		2	1	3.4	2
0	0	1	0	0	0	0	0		3	4	0	0	0	0	0	0	1	1			0	0	0	0	0	0	0	0	0	0	0	0	0	0	0	0	0	0	0	0	2	1	3	2
0	0	0	0	0	0	0	0		3	4						0	2	1			0	0	0	0	0	0	0	1	0	0	0	0	1	0	0	1	1	1	0	0	1	1	1.7	2
0	0	0	0	0	0	0	0		3	4						0	1	1			0	0	0	0	0	0	0	1	0	0	0	0	1	0	0	1	0	1	0	0	1	1	1.9	2
0	0	0	0	0	0	0	0		3	3						0	1	1			0	0	0	0	1	0	0	0	0	0	0	0	1	0	0	0	0	0	0	1	1	1	2.5	2
0	0	0	0	0	0	0	0		3	3						0	1	1			0	0	0	0	1	0	0	0	0	0	0	0	0	0	0	0	0	0	0	0	2	1	3.5	2
0	0	0	0	0	0	0	0		2							0	1	1			0	0	0	0	0	0	0	0	0	0	0	0	0	0	0	0	0	0	0	0	2	1	2.7	2
0	0		0	0	0	0	0		2	1						1	1	1			0	0	0	0	0	0	0	0	0	0	0	0	0	0	0	0	0	0	1	0	3	1	3.2	2
0	0	0	1	0	0	0	0		2	1						1	1	1			0	0	0	0	1	0	0	0	0	0	0	0	0	0	0	0	0	0	0	0	1	1	3	2
0	0	0	0	0	0	0	0		2	2						0	1	1			0	0	0	0	0	1	0	0	0	0	0	0	0	0	0	0	0	0	0	0	2	1	2.9	2
0	0	0	0	0	0	0	0		2	2						0	1	1			1	0	0	0	1	0	0	0	0	1	0	0	0	0	0	1	0	0	0	0	2	1	3.5	2
0	0	0	0	0	0	0	0		2	2						0	1	1			0	0	0	0	1	0	0	0	0	0	0	0	0	0	0	0	0	0	0	0	2	1	3.5	2
0	0	0	0	0	0	0	0		2	2						0	1	1			0	0	0	0	1	0	0	0	0	0	0	0	0	0	0	0	0	0	0	0	3	1	3.2	2
0	0	1	0	0	0	0	0		2	2						0	1	1				0	0	0	0	1	0	0	0	0	0	0	0	0	0	1	0	0	0	0	2	1	3.4	2
0	0	0	0	0	0	0			2	2						0	1	1			0	0	0	0	1	0	0	0	0	0	0	0	0	0	0	0	0	0	0	0	2	1	3.3	2
0	0	0	0	0	0	0	0		2	2						0	2	1			0	0	0	0	1	0	0	0	0	0	0	0	0	0	0	1	1	0	0	0	1	0	1.6	2
1	0	0	0	0	0	0	0		2	2						0	1	1			0	0	0	0	1	0	0	0	0	0	0	0	0	0	0	0	0	0	0	0	2	1	2.8	2
0	0	0	0	0	0	0	0		2	2						0		1			0	0	0	0	1	0	0	0	0	0	0	0	0	0	0	0	0	0	0	0	2	1	3	2
0	0	0	0	1	0	0	0		2	2						0	1	1			0	0	0	0	0	0	0	0	0	1	1	0	1	0	0	0	0	0	0	0	1	1	1.1	2
0	0	0	0	0	0	0	0		2	2						0	1	1			0	0	0	0	0	0	0	0	0	0	0	0	0	0	0	0	0	0	0	0	2	1	3.3	2
1	0	0	0	0	0	0	0		2	2	0	0	0	0	0	0	1	2	2		0	0	0	0	1	0	0	0	0	0	0	0	0	0	0	0	0	0	0	0	2	1	3.1	2
0	0	0	1	0	0	0	0		2	2						0	1				0	0	0	0	1	0	0	0	0	1	0	0	0	0	0	0	0	0	0	0	2	1	2.5	2
0	0	0	1	0	0	0	0		2	2						0	1				0	0	0	0	0	0	0	0	0	1	0	0	0	0	0	1	0	1	0	1	2	1	2.9	2
0	0	0	0	0	0	0	0		2	2	0	0	0	0	0	0	1	1			0	0	0	0	0	0	0	0	0	0	0	0	0	0	0	1	0	0	0	0	2	1	2.9	2
0	0	0	0	0	0	0	0		2	2	0	0	0	0	0	0	1	1			0	0	0	0	1	0	0	0	0	0	0	0	1	0	0	0	0	0	1	0	1	1	1.6	2
0	0	0	0	0	0	0	0		2	2	0	0	0	0	0	0	1	1			0	0	0	0	0	0	0	0	0	0	0	0	0	0	0	0	0	0	1	0	3	1	3.05	2
1	0	0	0	0	0	0	0		2	2	0	0	0	0	0	0	1	1			1	0	0	0	0	0	0	0	0	0	0	0	0	0	0	0	0	0	0	0	2	1	2.8	2
0	0	1	0	0	0	0			2	2	0	0	0	0	0	0	1	1			0	0	0	0	0	0	0	0	0	0	0	0	0	0	0	0	0	0	0	0	2	1	2.8	2
0	0	0	0	0	0	0	0		2	2	0	0	0	0	0	0	1	1			0	0	0	0	0	0	0	0	0	0	0	0	0	0	0	0	0	0	0	0	2	1	3.3	2
0	0	1	0	0	0	0	0		2	2	0	0	0	0	0	0	1	1			0	0	0	0	0	0	0	0	0	0	0	0	0	0	0	0	0	0	0	0	2	1	2.7	2
0	0	0	0	0	0	0	0		2	2						0	1	1			1	0	0	0	0	0	0	0	0	0	0	0	0	0	0	0	0	0	0	0	2	1	2.3	2
0	0	0	0	0	0	0	0		2	2						0		1			0	0	0	0	1	0	0	0	0	0	0	0	0	0	0	0	0	0	0	0	2	1	3.4	2
0	0	0	0	0	0	0	0		2	2						0		1			0	0	0	0	1	0	0	0	0			0		0	0	0		0	0	0	2	1	2.8	2
0	0		0	0	0	0	0		2	2						0	1	1			0	0	0	0	0	1	0	0	0	0	0	0	0	0	0	0	0	0	0	0	3	1	3.4	2
0	0		0	0	0	0	0		2	2						0	1	1			0	0	0	0	0	1	0	0	0	0	0	0	0	0	0	0	0	0	0	0	2	1	2.8	2
0	0		0	0	0	0	0		2	2						0	2	1			0	0	0	0	0	1	0	0	0	0	0	0	0	0	0	0	0	0	0	0	1	1	3	2
0	0	1	0	0	0	0	0		2	2						0	1	1			0	0	0	0	0	1	0	0	0	0	0	0	0	0	0	0	0	0	0	0	2	1	3.1	2
0	0	0	0	0	0	0	0		2	2						0	1	1			0	0	0	0	0	0	0	0	0	0	0	0	0	0	0	1	0	1	1	1	3	1	3.1	2
0	0	0	0	0	0	0	0		2	2						0	1	1			0	0	0	0	1	0	0	0	0	0	0	0	0	0	0	1	0	0	0	0	2	1	3.5	2
0	0	0	0	0	0	0	0		2	2						0	1	1			0	0	0	0	1	0	0	0	0	0	0	0	0	0	0	0	0	0	0	0	2	1	2.9	2
0	0	0	0	0	0	0	0		2	2						0	1	1			0	0	0	0	1	0	0	0	0	0	0	0	0	0	0	0	0	0	0	0	2	1	2.7	2
0	0	0	0	0	0	0	0		2	2						0	1	1			0	0	0	0	0	0	0	0	0	0	0	0	0	0	0	1	0	1	0	1	2	1	3.4	2
0	0	1	0	0	0	0	0		2	2						0	1	1			0	0	1	0	1	0	0	0	0	0	0	0	0	0	0	0	0	0	0	0	2	1	3.6	2
0	0	0	0	0	0	0	0		2	2						0	1	1			0	0	0	0	1	0	0	0	0	0	0	0	0	0	0	0	0	0	0	0	2	1	3.2	2
0	0	0	0	0	0	0	0		2	2						0	1	1			0	0	0	0	0	1	0	0	0	0	0	0	0	0	0	0	0	0	0	0	2	1	3.2	2
0	0	0	0	0	0	0	0		2	2						0	1	1			0	0	0	0	1	0	0	0	0	0	0	0	0	0	0	0	0	0	0	0	2	1	3.1	2
0	0	0	0	0	0	0	0		2	2						0	1	1			0	0	0	0	0	0	0	0	0	0	0	0	1	0	0	0	0	0	0	0	1	1	2.8	2
0	0	0	0	0	0	0	0		2	2						0	1	1			0	0	0	0	0	0	0	0	0	0	1	0	0	0	0	0	0	0	0	1	3	1	3	2
0	0	0	0	0	0	0	0		2	2						0	1	1			0	0	0	0	1	0	0	0	0	0	0	0	0	0	0	0	0	0	0	0	2	1	3	2
0	0	0	0	0	0	0	0		2	2						0	1	1			0	0	0	0	0	0	0	0	0	1	1	0	0	0	0	0	0	0	0	0	2	1	3.3	2
0	0	0	0	0	0	0	0		2	2						0	1	1			0	0	0	0	1	0	0	0	0	0	0	0	0	0	0	0	0	0	0	0	2	1	3.1	2
0	0	0	0	0	0	0	0		2	2						0	1	1			0	0	0	0	1	0	0	0	0	0	0	0	0	0	0	0	0	0	0	0	3	1	3	2
0	0	0	0	0	0	0	0		2	2						0	1	1			0	0	0	0	0	0	0	0	0	0	0	0	0	0	0	0	0	0	0	0	2	1	2.5	2
0	0	0	0	0	0	0	0		2	2						0	1	1			0	0	0	0	0	0	0	0	0	0	0	0	0	0	0	0	0	0	0	0	2	1	3.9	2
0	0	0	0	0	0	0	0		2	2						0	1	1			0	0	0		0	0	0	0	0	0	0	0	0	0	0	0	0	0	0	0	2	1	3.8	2
0	0	1	0	1	0	0	0		2	2						0	1	1			0	0	0	0	0	0	0	0	0	1	0	0	0	0	0	0	0	0	1	0	2	1	2.7	2
0	0	0	0	1	0	0	0		2	2						0	1	1			0	0	0	0	0	0	0	0	0	1	0	0	0	0	0	0	0	0	0	0	2	1	2.8	2
0									2	2						0	1	1			0	0	0	0	0	1	0	0	0	0	0	0	0	0	0	0	0	0	0		2	1	2.7	2
0	0	1	1	0	0	0	0		2	2						0	1	1			0	0	0	0	0	1	0	0	0	0	0	0	1	0	0	0	0	0	0	0	1	1	2.5	2
0	0	0	0	0	0	0	0		2	2						0	1	1			1	0	0	0	1	0	0	0	0	0	0	0	0	0	0	0	0	0	0	0	2	1	3.4	2
0	0	1	0	0	0	0	0		2	2						0	1	1			0	0	0	0	1	0	0	0	0	0	0	0	0	0	0	0	0	0	0	0	2	1	2.8	2
0	0	0	0	0	0	0	0		2	2						0	1	1			1	0	0	0	1	0	0	0	0	0	0	0	0	0	0	0	0	0	0	0	3	1	3.2	2
0	0	0	0	0	0	0	0		2	2						0	1	1			0	0	1	0	1	0	0	0	0	0	0	0	0	0	0	0	0	0	0	0	3	1	3	2
0	0	1	0	0	0	0	0		2	2						0	1	1			0	0	0	0	0	0	0	0	0	0	0	0	0	0	0	0	0	0	0	0	2	1	3.2	2
0	0	1	0	0	0	0	0		2	2						0	1	1			0	0	0	0	0	0	0	0	0	1	0	0	1	0	0	0	0	0	0	0	1	1	3.2	2
0	0	0	0	0	0	0	0		2	2						0	1	1			0	0	0	0	0	0	0	0	0	0	1	0	0	0	1	1	0	1	0	1	3	0	3.5	2
0	0	0	0	0	0	0	0		2	2						0	1	1			0	0	0	0	0	0	0	0	0	0	0	0	0	0	0	0	0	0	0	0	2	1	3.1	2
0	0		0	0	0	0	0		2	2						0	1	1			0	0	0	0	0	1	0	0	0	0	0	0	0	0	0	0	0	0	0	0	2	1	2.8	2
0	0	0	0	0	0	0	0		2	2						0	1	1			1	0	0	0	1	0	0	0	0	0	0	0	0	0	0	1	0	0	0	1	2	1	3.1	2
0	0	0	0	0	0	0	0		2	2						0	1	1			0	0	0	0	0	1	0	0	0	0	0	0	0	0	0	0	0	0	0	0	1	1	3.1	2
0	0	0	0	0	0	0	0		2	2						0	1	1			0	0	0	0	0	0	0	0	0	0	0	0	0	0	0	0	0	0	0	0	2	1	2.9	2
0	0	0	0	1	0	0	0		2	2						0	1	1			0	0	0	0	0	1	0	0	0	0	0	0	1	0	0	1	0	0	0	0	1	1	3.5	2
0	0	0	0	0	0	0	0		2	2						0	1	1			0	0	0	0	0	0	0	0	0	0	0	0	0	0	0	0	0	0	0	0	2	1	2.7	2
0	0	0	0	0	0	0	0		2	2						0	1	1			1	0	0	0	1	0	0	0	0	0	0	0	0	0	0	0	0	0	0	0	2	1	3.3	2
0	0	0	0	0	0	0	0		2	2						0	1	1			0	0	0	0	1	0	0	0	0	0	0	0	0	0	0	1	0	0	0	0	1	1	3.5	2
0	0	1	0	0	0	0	0		2	2						0	1	1			0	0	0	0	0	0	0	0	0	1	0	0	0	0	0	0	0	0	0	0	2	1	3.1	2
0	0	1	0	0	0	0	0		2	2	0	0	0	0	0	0	1	1			0	0	0	0	0	1	0	0	0	0	0	0	0	0	0	0	0	0	0	0	2	1	3.6	2
0	0	0	0	0	0	0	0		2	2						0	1	1			0	0	0	0	0	0	0	0	0	1	0	0	0	0	0	0	0	0	0	0	2	1	3.2	2
0	0	0	0	0	0	0	0		2	2						0	1	1			0	0	0	1	1		0	0	1	0	0	0	1	0	0	0	0	0	1	0	1	1	3.1	2
0	0	1	0	0	0	0	0		2	2	0	0	0	0	0	0	1	2	2		1	0	0	0	0	0	0	0	0	1	0	0	0	0	0	0	0	0	0	0	2	1	2.9	2
0	0	1	0	0	0	0	0		2	2						0	1	2	2		0	0	0	0	0	0	0	0	0	1	0	0	0	0	0	0	0	0	0	0	2	1	2.3	2
0	0	0	0	0	0	0	0		2	2						0	1	2	2		0	0	0	0	0	0	0	0	0	1	0	0	0	0	0	1	0	0	0	0	2	1	3.3	2
0	0	0	0	0	0	0	0		2	2						0	1	2	2		0	0	0	0	0	0	0	0	0	0	0	0	0	0	1	0	0	0	0	0	2	1	4	2
0	0	0	0	0	0	0	0		2	2						0	2	2	2		0	0	0	0	0	0	0	0	0	0	0	0	0	0	0	0	0	0	0	0	2	1	2.8	2
0	0	0	1	0	0	0	1	3	2	2						0	1	2	2		0	0	0	0	1	0	0	0	0	0	0	0	0	0	0	0	0	0	0	0	2	1	3.7	2
0	0	0	0	0	0	0	0		2	2						0	1	2	1		0	0	0	0	1	0	0	0	0	0	0	0	0	0	0	1	0	0	0	0	2	1	3.6	2
0	0	0	0	0	0	0	0		2	2						0	1	2	1		0	0	0	0	1	0	0	0	0	0	0	0	0	0	0	0	0	0	0	0	2	1	3.1	2
0	0	0	0	0	0	0	0		2	2						0	1	2	1		0		0	0		1	0	0	0	1	1	0	0	0	0	0	0	0	0		2	1	2.6	2
0	0			0	0	0	0		2	2														0	0	1	0	0	1	0	0	0	0	0	0	0	0	0	0	0	2	1	3.4	2
0	0	0	0	0	0	0	0		2	2	0						1	1			0	0	0	0	1	0	0	0	0	0	0	0	0	0	0	0	0	0	0	0	2	1	2	2
0	0		0	0	0	0	0		2	2							1	1			0	1	0	0	0	1	0	0	0	1	1	0	0	1	0	0	0	0	0	0	2	0	2.7	2
0	0		0	0	0	0	0		2	2							1	1			0	0	0	0	0	1	0	0	0	0	0	0	0	0	0	0	0	0	0	0	2	1	4.1	2
0	0		0	0	0	0	0		2	2							1	1			0	0	0	0	0	1	0	0	0	0	0	0	0	0	0	1	0	0	0	0	2	1	3.7	2
0	0		0	0	0	0	0		2	2							1	1			0	0	0		0	1	0	0	0	0	0	0	0	0	0	0	0	0	0	0	2	1	3.2	2
0	0	0	0	0	0	0	0		2	2		0	0					2			0		0	0	1	0	0	0	0	0	0	0	0	0	0	0	0	0	0	0	2	0	3.5	2
0			0	0	0		0		2	3						0	1	1			0	0	0	0			0	0	0	0	0	0	0	0	0	0	0	0	0	0	2	1	3	2
0	0	0	0	0	0	0	0		2	3						0	2	1			1	0	0	0	0	0	0	0	0	1	1	0	1	0	0	1	0	0	0	1	1	0	1.2	2
0	0	0	0	0	0	0	0		2	3						0	2	1			1	0	0	0	0	0	0	0	0	1	1	0	1	0	0	1	0	0	0	1	1	1	1.5	2
0	0	0	0	0	0	0	0		2	3						0	1	1			0	0	0	0	0	0	0	0	0	0	0	0	1	0	0	0	0	0	0	1	1	1	1.2	2
1	0	0	0	1	0	0	0		2	3						0	1	2	2		0	0	0	0	0	0	1	1	0	0	0	0	1	0	0	0	0	0	0	0	1	1	2.7	2
0	0	0	0	0	0	0	0		2	3							1	1			0	0	0	0	0	0	0	0	0	0	0	0	1	0	0	0	0	0	0	0	1	1	1.6	2
0	0	0	0	0	0	0	0		2	3							1	1			0	0	0	0	0	0	0	0	0	0	0	0	1	0	0	0	0	0	0	0	1	1	1.5	2
0	0	0	0	0	0	0	0		1	1						0	1			1	0	0	0	0	0	0	0	0	0	0	0	0	0	0	1	0	0	0				1	2.5	2
0	0	0	0	0	1	0	0		1	1	0	0	0	0	0	0	1	1			0	0	0	0	0	1	0	0	0	0		1	1	0	0				0		1	0	0.9	2
0	0	0	0	0	0	0	0		1	1						0	1	1			0	0	0	0	0	0	0	0	0	0	0	0	0	0	0	0	0	0	0		2	1	3	2
0	0	0	0	0	0	0	0		1	1						0	1	1			0	0	0	0	1	0	0	0	0	0	0	0	0	0	0	1	0	0		0	2	1	3.8	2
1	0	0	1	0	0	0	0		1	1	0	0	0	0	0	0	1	1			0	0	0	0	0	1	0	0	0	0	0	0	0	0	0	0	0	0	0	0	2	1	3.6	2
0	0	1	1	0	0	0	0		1	1						0	1	2	2		0	0	0	0	1	0	0	0	0	0	0	0	0	0	0	0	0	0	0	0	2	1	2.8	2
0	0	0	0	0	0	0	0		1	1						0	1	2			0	0	0	0	1	0	0	0	0	0	0	0	0	0	0	0	0	0	0	0	2	1	3.5	2
0	0	0	0	0	0	0	0		1	1						0	1				0	0	0	0	1		0	0	0	0	0	0	0	0	0	1	0	0	0	0	2	1	3	2
0	0	0	0	0	0	0	0		1	1						0	1				0	0	0	1	1	0	0	0	0	0	0	0	0	0	0	0	0	0	0	0	2	1	3.1	2
0	0	1	0	0	0	0	0		1	1						0	1			1	0	0	0	0	0	0	0	0	0	0	0	0	0		1	1	1	1	1	0	2	1	3.6	2
0	0	0	0	0	0	0	0		1	1	0	0	0	0	0	0	1	1			0	0	0	0	0	0	0	0	0	0	0	0	1	0	0	1	1	1	0	0	1	1	2.8	2
0	0	0	0	0	0	0	0		1	1	0		0	0	0	0	1	1			1	0	0	0	0	0	0	0	0	0	0	0	0	0	0	0	0	0	0	0	2	1	3	2
0	0	0	0	0	0	0	0		1	1	0	0	0	0	0	0	1	1			0	0	0	0	0	0	0	0	0	0	0	0	0	0	0	0	0	0	0	0	2	1	2.8	2
0	0	0	0	0	0	0	0		1	1	0	0	0	0	0	0	1	1			0	0	0	0	0	0	0	0	0	0	0	0	0	0	0	0	0	0	0	0	2	1	3	2
0	0	0	0	0	0	0	0		1	1	0	0	0	0	0	0	1	1			0	0	0	0	0	0	0	0	0	0	0	0	0	0	0	0	0	0	0	0	3	1	2.8	2
0	0	0	0	0	0	0	0		1	1	0	0	0	0	0	0	1	1			0	0	0	0	0	0	0	0	0	1	1	0	0	0	0	1	1	1	0	0	3	1	3.5	2
0	0	0	0	0	0	0	0		1	1	0	0	0	0	0	0	1	1			1	0	0	0	0	0	0	0	0	0	0	0	0	0	0	1	0	0	0	0	3	1	3	2
1	0	0	0	0	0	0			1	1	0	0	0	0	0	0	1	1			0	0	0	0	1	0	0	0	0	0	0	0	1	0	0	0	0	0	0	0	1	1	2.2	2
0	0	0	0		0	0	0		1	1						0	1	1			0	0	0	0	0	0	0	0	0	0	1	0	0	0	1	1	0	0	0	1	2	1	3.5	2
0	0	0	0	0	0	0	0		1	1						0	1	1			1	0	0	0	0	0	0	0	0	0	0	0	0	0	0	0	0	0	0	0	2	1	3.8	2
0	0	1	0	0	0	0	0		1	1						0	1	1			0	0	0	0	0	0	0	0	0	0	0	0	0	0	0	0	0	0	0	0	2	1	2.9	2
0	0	0	1	0	0	0	1	3	1	1						0	1	1			0	0	0	0	1	0	0	0	0	0	0	0	1	0	0	0	0	0	0	0	1	1	3	2
1	0	0	0	1	0	0	0		1	1						0	1	1			0	0	0	0	0	0	0	0	0	0	0	0	1	0	0	0	0	0	0	0	1	1	2.7	2
1	0	0	0	0	0	0	0		1	1						0	1	1			0	0	0	0	0	0	0	0	0	0	0	0	0	0	0	0	0	0	0	0	2	1	2.8	2
0	0	0	0	0	0	0	0		1	1						0	1	1			0	0	0	0	0	0	0	0	0	0	0	0	0	0	0	0	0	0	0	0	2	1	2.8	2
0	0	0	0	0	0	0	0		1	1						0	1	1			0	0	0	0	0	0	0	0	0	0	0	0	0	0	0	1	0	0	0	0	2	1	3	2
0	0	0	0	0	0	0	0		1	1						0	1	1			1	0	0	0	0	0	0	0	0	1	1	0	0	0	1	1	1	1	0	1	2	1	3.4	2
0	0	0	0	0	0	0	0		1	1	0					0	2	1			0	0	0	0	0	0	0	0	0	0	0	0	0	0	0	0	0	0	0	0	2	1	3.1	2
0	0	0	0	0	0	0	0		1	1						0	1	1			0	0	0	0	0	0	0	0	0	0	0	0	0	0	0	0	0	0	0	0	2	1	2.7	2
0	0	0	0	0	0	0	0		1	1						0	1	1			0	0	0	0	1	0	0	0	0	0	0	0	0	0	0	0	0	0	0	0	2	1	3.5	2
0	0	0	0	0	0	0	0		1	1						0	1	1			0	0	0	0	1	0	0	0	0	0	0	0	1	0	0	1	0	0	0	0	1	1	2.2	2
0	0	0	0	0	0	0	0		1	1	0	0	0	0	0	0	1	1			0	0	0	0	0	0	1	0		0	0	0	0	0	0	0	0	0	0	0	2	1	3.1	2
0	0	0	0	0	0	0	0		1	1						0	1	1			1	0	0	0	0	0	0	0	0	0	0	0	0	0	0	0	0	0	0	0	2	1	2.8	2
0	0	0	1	0	0	0	0		1	1						0		1			0	0	0	0	0	0	0	0		0	0	0	0	0	0	0	0	0	0	0	2	1	2.8	2
0	0	0	0	0	0	0	0		1	1						0	1	1			0	0	0	0	1	0	0	0	0	0	0	0	0	0	1	0	0	0	0	0	2	1	3.1	2
0	0	0	0	0	0	0	0		1	1						0	1	1			0	0	0	0	1	0	0	0	0	0	0	0	0	0	0	0	0	0	0	0	2	1	3.1	2
0	0	0	0	0	0	0	0		1	1						0	2	1			0	0	0	0	0	1	0	0	0	0	0	0	0	1	0	1	0	0	0	0	1	0	1.6	2
0	0	1	0	0	0	0	0		1	1						0	1	1			0	0	0	0	0	1	0	0	0	0	0	0	0	0	0	0	0	0	0	0	3	1	3.4	2
0	0	1	0	0	0	0	0		1	1						0	2	1			0	0	0	0	0	1	0	0	0	0	0	0	0	0	0	1	0	0	0	0	2	1	3.2	2
0	0	1	0	0	0	0	0		1	1						0	1	1			0	0	0	0	0	1	0	0	0	0	0	0	0	0	0	0	0	0	0	0	2	1	3.3	2
0	0	0	0	0	0	0	0		1	1	0					0	1	1			0	0	0	0	0	1	0	0	0	0	0	0	0	0	0	0	0	0	0	0	2	1	0.9	2
0									1	1						0	1	1			0	0	0	0	0	1	0	0	0	0	0	0	0	0	1	1	0	0	0	1	2	0	3.5	2
0	0	1	0	0	0	0	0		1	1						0	1	1			0	0	0	0	0	1	0	0	0	0	0	0	0	0	0	0	0	0	0	0	2	1	2.7	2
0	0	1	0	0	0	0	0		1	1						0	1	1			0	0	0	0	0	1	0	0	0	0	0	0	0	0	0	0	0	0	0	0	2	1	3	2
0	0	1	0	0	0	0	0		1	1						0	1	1			0	0	0	0	0	1	0	0	0	0	0	0	0	0	0	0	0	0	0	0	2	1	3	2
0			0	0	0		0		1	1						0	1	1			0	0	0	0	1	0	0	0	0	0	0	0	0	0	0	0	0	0	0		2	1	3.6	2
0			0	0	0		0		1	1						0	1	1			0	0	0	0	0	1	0	0	0	0	0	0	0	0	0	1	0	0	0	0	2	0	3.5	2
0	0	0	0	0	0	0	0		1	1						0	1	1			0	0	0	0	0	1	0	0	0	0	0	0	0	0	1	1	0	0	0	0	3	1	3.1	2
0	0	0	0	0	0	0	0		1	1						0	1	1			1	0	0	0	0	0	0	0	0	0	1	0	0	0	1	1	1	1	0	1	3	0	2.65	2
0	0	0	0	0	0	0	0		1	1						0	1	1			0	0	0	0	1	0	0	0	0	1	0	0	0	0	0	0	0	0	0	0	2	1	2.3	2
0	0	0	0	0	0	0	0		1	1						0	1	1			0	0	0	0	1	0	0	0	0	0	0	0	0	0	0	1	0	0	0	0	1	1	2.2	2
0	0	0	0	0	0	0	0		1	1						0	1	1			0	0	0	0	1	0	0	0	0	0	0	0	0	0	0	0	0	0	0	0	2	1	2.4	2
0	0	1	0	1	0	0	0		1	1						0	1	1			0	0	0	1	1	0	0	0	0	0	0	0	0	0	0	1	0	1	0	1	3	1	3.4	2
0	0	0	0	0	0	0	0		1	1						0	1	1			0	0	0	0	1	0	0	0	0	0	0	0	0	0	0	1	1	0	0	0	2	1	2.7	2
0	0	0	0	0	0	0	0		1	1						0	1	1			1	0	0	0	0	0	1	0	0	1	1	0	0	0	1	1	0	1	0	1	2	0	2.8	2
0	0	0	0	0	0	0	0		1	1						0	1	1			1	0	0	0	0	0	1	0	0	0	1	0	0	0	0	1	0	1	0	0	2	1	2.8	2
0	0	0	0	0	0	0	0		1	1						0	1	1			1	0	0	0	1	0	0	0	0	0	0	0	0	0	0	0	0	0	0	0	2	1	3.2	2
0	0	0	0	0	0	0	0		1	1						0	1	1			0	0	0	0	1	0	0	0	0	0	0	0	0	0	0	0	0	0	0	0	1	1	1.4	2
0	0	0	0	0	0	0	0		1	1						0	1	1			0	0	0	0	1	0	0	0	0	0	0	0	0	0	0	1	0	1	0	1	2	0	2.8	2
1	0	0	0	0	0	0	0		1	1						0	1	1			0	0	0	0	1	0	0	0	0	0	0	0	0	0	0	0	0	0	0	0	2	1	3	2
0	0	1	0	1	0	0	0		1	1						0	1	1			0	0	0	0	0	0	0	0	0	0	0	0	0	0	0	0	0	0	0	0	2	1	3	2
0	0	0	0	0	0	0	0		1	1						0	1	1			1	0	0	0	1	0	0	0	0	0	0	0	0	0	0	1	0	0	0	0	2	1	2.7	2
0	0	0	0	0	0	0	0		1	1						0	1	1			0	0	1	0	0	0	0	0	0	0	0	0	0	0	0	1	0	0	0	1	1	1	2.9	2
0	0	0	0	0	0	0	0		1	1						0	1	1			0	0	0	0	1	0	0	0	0	0	0	0	0	0	0	0	0	0		0	2	1	2.3	2
0	0	0	0	0	0	0	0		1	1						0	1	1			0	0	1	0	0	0	0	0	0	0	0	0	0	0	0	0	0	0	0	0	2	1	2.9	2
0	0	1	0	1	0	0	0		1	1						0	1	1			0	0	0	0	1	0	0	0	0	0	0	0	1	0	0	1	0	0	0	1	1	0	1.6	2
0	0	0	0	0	0	0	0		1	1						0	1	1			0	0	0	0	0	0	0	0	0	0	0	0	0	0	0	0	0	0	0	0	2	1	3.5	2
0	0	1	0	1	0	0	0		1	1						0	1	1			0	0	0	0	0	0	0	0	0	1	0	0	0	0	0	0	0	0	0	0	2	1	3.2	2
0	0	1	0	1	1	0	0		1	1						0	1	1			0	0	0	0	0	0	0	0	0	1	0	0	0	0	0	0	0	0	0	0	2	1	3	2
0			0	0	0				1	1						0	1	1							0	1	0	0	0	0	0	0	0	0	0	0	0	0	0	0	2	1	2.8	2
0	0	0	0	0	0	0	0		1	1						0	1	1			0	0	0	0	0	1	0	0		0	0	0	0	0	0	0	0	0	0	0	2	1	2.9	2
0	0		0			0			1	1						0	1	1			0				0	1	0	0	0	0	0	0	1	0	0	1	0	0	0	0	1	1	2.7	2
1	0	1	0	0	0	0			1	1						0	1	1			0			0	0	1	0	0	0	0	0	0	1	0	0	0	0	0	0	0	1	1	2.6	2
0	0	0	0	0	0	0	0		1	1						0	1	1			0	0	0	0	0	1	0	0	0	0	0	0	0	0	0	0	0	0	0	0	2	1	3.5	2
0	0	1	0	0	0	0	0		1	1						0	1	1			1	0	0	0	0	1	0	0	0	0	0	0	0	0	1	1	0	0	0	1	2	1	3	2
		0	0	0	0	0	0		1	1						0	1	1			1	0	0	0			0	0		0	0	0	0	0	0	0	0	0	0	0	2	1	3.2	2
0	0	0	0	0	0	0	0		1	1						0	1	1			1	0	0	0	0	1	0	0	0	0	0	0	1	0	0	0	0	0	0	0	2	1	3.3	2
		1	0	0	0	0	0		1	1						0	1	1			0			0	0	1	0	0	0	0	0	0	1	0	0	1	0	0	0	0	2	1	3	2
0	0	0	0	0	0	0	0		1	1						0	1	1			0	0	0	0	1	0	0	0	0	0	0	0	0	0	0	1	0	0	0	0	2	1	3.1	2
0	0	1	0	0	0	0	0		1	1						0	1	1			0	0	0	0	0	1	0	0	0	0	0	0	0	0	0	1	0	0	0	0	2	1	3	2
0	0	0	0	0	0	0	0		1	1						0	1	1			0	0	0	0	1	0	0	0	0	1	0	0	0	0	0	0	0	0	0	0	1	1	3	2
0	0	0	0	0	0	0	0		1	1						0	1	1			0	0	0	0	1	0	0	0	0	0	0	0	0	0	0	0	0	0	0	0	2	1	2.8	2
1	0	0	0	0	0	0	0		1	1	0	0	0	0	0	0	1	1			0	0	0	0	0		0	0	0	0	0	0	0	0	1	1	0	0	0	0	1	0	3.5	2
0	0	0	0	0	0	0	0		1	1						0	1	1			1	0	0	0	0	0	0	0	0	0	0	0	0	0	0	0	0	0	0	0	2	1	2.5	2
0		0	0	0	0	0	0		1	1						0	1	1			0	0	0	0	1	0	0	0	0	0	0	0	1	0	0	1	0	0	0	0	1	1	2.9	2
0	0	0	0	0	0	0	0		1	1					0	0	2	1			0	0	0	0	0	0	0	0	0	0	0	0	0	0	0	0	0	0	0	0	2	1	3.5	2
0	0	0	0	0	0	0			1	1						0	1	1			0	0	0	0	0	1	0	0	0	1	0	0	0	0	0	0	0	0	0	0	2	0	3.3	2
0	0	0	0	0	0	0	0		1	1						0	1	1			0	0	0	0	0	0	0	0	0	0	0	0	1	0	0	0	0	0	0	0	1	1	2.3	2
0	0	0	0	0	0	0	0		1	1						0	1	1			0	0	0	0	1	0	0	0	0	0	0	0	0	0	0	0	0	0	0	0	2	1	3.2	2
1	0	0	0	0	0	0	0		1	1						0	1	1			0	0	0	0	0	1	0	0	0	0	1	0	1	0	0	0	0	0	0	1	1	0	1.1	2
0	0	0	0	0	0	0	0		1	1						0	1	1			0	0	0	0	1	0	0	0	0	0	0	0	0	0	0	0	0	0	0	0	2	1	3.3	2
0	0	0	0	0	0	0	0		1	1						0	1	1			0	0	0	0	0	1	0	0	0	0	0	0	0	0	0	0	0	0	0	0	2	1	2.7	2
0	0	0	0	0	0	0	0		1	1						0	1	1			0	0	0	0	1	0	0	0	0	0	0	0	0	0	0	0	0	0	0	0	1	1	2.2	2
0	0	0	0	0	0	0	0		1	1					0	0	1	1			0	0	0	0	1	0	0	0	0	1	0	0	0	0	0	0	0	0	0	0	2	1	3.7	2
0	0	0	0	0	0	0	0		1	1						0	1	1			0	0	0	0	1	0	0	0	0	0	0	0	0	0	0	0	0	0	0	0	2	1	3.2	2
0	0	0	0	0	0	0	0		1	1						0	1	1			0	0	0	0	1	0	0	0	0	0	0	0	0	0	0	0	0	0	0	0	2	1	2.9	2
0	0	0	0	0	0	0	0		1	1						0	1	1			0	0	0	0	0	0	0	0	0	1	0	0	1	0	0	0	0	0	0	0	1	1	2.8	2
0	0	0	0	0	0	0	0		1	1						0	1	1			0	0	0	0	0	1	0	0	0	0	0	0	0	0	0	0	0	0	0	0	2	1	2.8	2
1	0	0	0	0	1	0	0		1	1						0	1	1			0	0	0	0	1	0	0	0	0	0	0	0	0	0	0	0	0	0	0	0	1	1	0.9	2
0	0	0	0	0	0	0	0		1	1					0	0	1	1			0	0	0	0	1	0	0	0	0	0	0	0	0	0	0	0	0	0	0	0	2	1	2.8	2
0	0	0	0	0	0	0	0		1	1					0	0	1	1			0	0	0	0	1	0	0	0	0	0	0	0	0	0	0	0	0	0	0	0	2		2.9	2
0	0	0	0	0	0	0	0		1	1						0	1	1			0	0	0	0	1	0	0	0	0	0	0	0	0	0	0	0	0	0	0	0	2	1	2.8	2
0	0	0	0	0	0	0	0		1	1						0	1	1			0	0	0	0	1	0	0	0	0	0	0	0	0	0	0	0	0	0	0	0	2	1	3	2
0	0	0	0	0	0	0	0		1	1						0	1	1			0	0	0	0	0	0	0	0	0	0	0	0	0	0	0	1	0	0	0	0	2	1	2.9	2
0	0	0	0	0	0	0	0		1	1						0	1	1			0	0	0	0	0	0	0	0	0	0	0	0	0	0	0	1	0	0	0	0	2	1	3.6	2
0	0	0	0	0	0	0	0		1	1						0	1	1			1	0	0	0	0	0	0	0	0	0	0	0	0	0	0	1	0	0	1	0	2	1	2.7	2
0	0	0	0	0	0	0	0		1	1	0					0	1	1			0	0	0	0	0	0	0	0	0	0	0	0	0	0	0	0	0	0	0	0	2	1	2.7	2
0	0	0	0	0	0	0	0		1	1						0	1	1			0	0	0	0	0	0	0	0	0	0	0	0	0	0	0	0	0	0	0	0	2	1	3.1	2
0	0	0	0	0	0	0	0		1	1						0	1	1			0	0	0	0	0	0	0	0	0	0	0	0	0	0	0	0	0	0	0	0	2	1	3	2
0	0	0	0	0	0	0	0		1	1						0	1	1			0	0	0	0	1	0	0	0	0	0	0	0	0	0	0	0	0	0	0	0	2	1	2	2
0	0	0	0	0	0	0	0		1	1						0	1	1			0	0	0	0	0	1	0	0	0	0	0	0	0	0	0	0	0	0	0	0		1	3	2
0	0	1	0	0	0	0	0		1	1						0	1	1			0	0	0		0	1	0	0	0	0	0	0	0	0	0	1	0	0	0	0	2	1	2.7	2
0	0	0	0	0	0	0	0		1	1						0	1	1			0	0	0	0	1	0	0	0	0	0	0	0	0	0	0	1	0	0	0	1	2	1	3.1	2
1	0	1	0	0	0	0	0		1	1						0	1	1			0	0	0	0		1	0	0	0	0	0	0	0	0	0	1	0	0	0	0	1	1	2.7	2
1	0	0	0	0	1	0	0		1	1						0	1	1				0	0	0	1	0	0	0	0	0	0	0	0	0	0	0	0	0	0	0	3	1	3.5	2
0	0	0	0	0	0	0	0		1	1						0	1	1			0	0	0	0	1	0	0	0	0	0	0	0	0	0	0	0	0	0	0	0	2	1	3	2
0	0	1	0	0	0	0			1	1						0	1	1			0	0	0	0	0	1	0	0	0	0	0	0	0	0	0	0	0	0	0	0	2	1	3	2
0	0	0	1	0	0	0	0		1	1						0	1	1			0	0	0	0	0	0	0	0	0	1	0	0	0	0	0	0	0	0	0	0	3	0	3.6	2
0	0	0	0	0	0	0	0		1	1						0	1	1			0	0	0	0	0	0	0	0	0	1	0	0	0	0	0	0	0	0	1	0	2	1	3	2
0	0	0	0	0	0	0	0		1	1						0	1	1			0	0	0	0	0	0	0	0	0	1	0	0	0	0	1	1	0	1	0	0	2	0	3.625	2
0	0	0	0	0	0	0	0		1	1						0	1	1			0	0	0	0	0	0	0	0	0	0	0	0	0	0	0	0	0	0	0	0	1	1	1.8	2
0	0	1	0	0	0	0	0		1	1						0	1	1			0	0	0	0	0	0	0	0	0	0	0	0	0	0	0	0	0	0	0	0	2	1	3.1	2
0	0	0	0	0	0	0	0		1	1						0	1	1			0	0	0	0	0	0	0	0	0	1	0	1	0	0	0	0	0	0	0	0	2	1	3.3	2
0	0	0	0	0	0	0	0		1	1						0	1	1			0	0	0	0	1	0	0	0	0	0	1	0	0	0	0	0	0	0	0	0	2	0	3.4	2
0	0	0	0	1	0	0	0		1	1						0	1	1			0	0	0	0	0	0	0	0	0	0	0	0	0	0	0	0	0	0	0	0	2	1	2.4	2
0	0	0	0	1	0	0	0		1	1						0	1	1			0	0	0	0	0	0	1	0	0	0	0	0	0	0	0	1	0	0	0	0	2	1	1.9	2
0	0	0	0	0	0	0	0		1	1						0	1	1			0	0	0	0	0	0	0	0	0	0	0	0	0	0	0	0	0	0	0	0	2	1	3.2	2
0	0	1	0	0	0	0	0		1	1						0	1	1			0	0	0	0		1	0	0	0	0	0	0	1	0	0	1	0	0	0	0	1	1	2.6	2
0	0	0	0	0	0	0	0		1	1						0	1	1			0	0	0	0	0	0	0	0	0	0	0	0	0	0	0	1	0	0	0	0	2	1	3.4	2
0	0	0	1	0	0	0	0		1	1						0	1	1			0	0	0	0	1	0	0		0	0	0	0	0	0	0	0	0	0	0	0	2	1	3.3	2
0	0	0	0	0	0	0			1	1						0	1	1			0	0	0	0	1	0	0	0	0	0	0	0	0	0	1	1	0	0	0	1	3	1	3.5	2
0	0	0	0	0	0	0			1	1						0	1	1			0	0	0	0	1	0	0	0	0	0	0	0	0	0	1	1	0	0	0	1	3	1	3.5	2
0	0	0	0	0	0	0			1	1						0	1	1			0	0	0	0	1	0	0	0	0	0	0	0	0	0	1	1	0	0	0	1	3	1	3.5	2
0	0	0	0	0	0	0	0		1	1						0	1	1			0	0	0	0	1	0	0	0	0	0	0	0	0	0	0	1	0	0	0	0	2	1	3	2
0	0	0	0	0	0	0	0		1	1						0	1	1			1	0	0	0	1	0	0	0	0	0	0	0	0	0	0	1	0	0	0	0	2	1	2.7	2
0	0	0	0	0	0	0	0		1	1						0	1	1			0	0	0	0	0	1	0	0	0	0	0	0	0	0	0	0	0	0	0	0	2	1	2.7	2
0	0	1	0	0	0	0	0		1	1	0	0	0	0	0	0	1	1			0	0	0	0	0	1	0	0	0	0	0	0	0	0	0	0	0	0	0	0	3	1	3	2
0	0	0	0	0	0	0	0		1	1						0	1	1			0	0	0	0	1	0	0	0	0	0	0	0	0	0	0	0	0	0	0	1	2	1	3.3	2
0	0	1	0	0	0	0	0		1	1	0	0	0	0	0	0	1	1			0	0	0	0	1	0	0	0	0		0	0	0	0	0	1	0	0	0	0	3	1	3.5	2
0	0	0	0	0	0	0	0		1	1						0	1	1			0	0	0	0	0	0	0	0	0	0	0	0	0	0	1	1	0	0	1	0	1	0	3	2
1	0	0	1	1	0	0	0	3	1	1	0	0	0	0	0	0	1	1			0	0	0	0	0	1	0	0	0	0	0	0	0	0	0	1	0	0	0	0	2	1	3.2	2
0	0	0	0	0	0	0	0		1	1						0	1	1			0	0	0	0	0	0	0	0	0	0	0	0	0	0	0	0	0	0	0	0	2	1	3.2	2
0	0	0	0	1	0	0	0		1	1						0	2	1			0	0	0	0	0	1	0	0	0	0	0	0	1	0	0	0	0	0	0	0	1	0	1.1	2
0	0	0	0	0	0	0	0		1	1				0	0	0	1	1			0	0	0	0	1	0	0	0	0	0	1	0	0	0	0	1	0	0	0	1	2		3.1	2
0	0	1	0	0	0	0	0		1	1	0	0	0	0	0	0	1	2	2		1	0	0	0	0	0	0	0	0	0	1	0	0	0	0	0	0	0	0	0	2	1	3.2	2
0	0	0	0	0	0	0	0		1	1	0	0	0	0	0	0	1	2	2		0	0	0	0	0	0	0	0	0	1	0	0	0	0	0	0	0	0	0	0	3	1	3.2	2
0	0	0	0	0	0	0	0		1	1						0	1	2	2		1	0	0	0	0	0	0	0	0	1	1	0	0	0	0	1	0	0	0	1	2	1	2.5	2
0	0	0	0	1	1	0	0		1	1						0	1	2	2		0	0	0	0	0	0	0	0	0	0	0	0	1	0	0	1	0	0	0	0	1	1	1.4	2
0	0	1	0	0	0	0	0		1	1	0	0	0	0	0	0	1	2	1		0	0	0	0	1	0	0	1	0	0	0	0	1	0	0	1	0	0	0	0	1	1	2.5	2
0	0	1	0	1	0	0	0		1	1						0	1	2	1		0	0	0	0	0	0	0	0	0	0	0	0	0	0	0	1	0	0	0	0	2	1	2.9	2
0	0	1	0	0	0	0	0		1	1						0	1	2	1		0	0	0	0	0	1	0	0	0	1	0	0	0	0	1	1	0	0	0	1	2	1	3	2
0	0	0	0	0	0	0	0		1	1						0	1	2	1		0	0	0	0	0	1	0	0	0	0	0	0	0	0	1	1	1	0	0	1	2	1	3.5	2
0	0	0	1	0	0	0	0		1	1						0	1	2	1		0	0	0	0	0	1	0	0	0	0	0	0	0	0	1	1	0	0	0	0	1	1	2.9	2
0	0	0	0	0	0	0	1	1	1	1						0	1	2	1		0	0	0	0	1	0	0	0	0	0	0	0	0	0	0	0	0	0	0	0	2	1	3	2
0	0	0	0	0	0	0	0		1	1						0	1	2	1		0	0	0	0	1	0	0	0	0	0	1	0	0	0	0	1	1	0	0	1	2	1	4.6	2
0	0	1	0	0	0	0	0		1	1						0	1	2	1		0	0	0	0		1	0	0	0	0	0	0	0	0	0	0	0	0	0	0	2	1	3.2	2
0	0	0	0	0	0	0	0		1	1						0	2	2	1		0	0	0	0	0	1	0	1	0	0	0	0	0	0	0	0	0	0	0	0	2	1	2.2	2
0	0	0	0	0	0	0	0		1	1	0					0	1	2			0	0	0	0	0	0	0	0	0	0	0	0	0	0	0	0	0	0	0	0	2	1	2.7	2
0	0	0	0	0	0	0	0		1	1						0	1	2			1	0	0	0	0	0	0	0	0	1	0	0	1	0	0	1	0	0	0	0	1	1	2.7	2
0	0	0	0	0	0	0	0		1	1																0	0	0	0	0	0	0	0	0	0	0	0	0	0	0	2	1	3.4	2
0	0			0	0	1			1	1											0	0	0			1	0	0	0	0	0	0	0	0	0	1	0	0	0	0	2	1	3.5	2
0	0	0	0	0	0	0	0		1	1	0							1			0	0	0	0	0	1	0	0	0	0	0	0	0	0	0	0	0	0	0	0	2	1	3.5	2
0	0	1	0	0	0	0	0		1	1	0							1				0	0	0	0	1	0	0	0	0	0	0	0	0	0	0	0	0	0	0	2	1	2.7	2
0	0	0	0	0	0	0	0		1	1	0	0	0	0				1			0	0		0	0	0	0	0	0	0	0	0	0	0	0	0	0	0	0					2
0	0		0	0	0	0	0		1	1							1	1			0	0	0	0	0	1	0	0	0	0	0	0	0	0	0	1	0		0	0	2	1	2.5	2
0	0		0	0	0	0	0		1	1							1	1			0	0	0		0	1	0	0	0	0	0	0	0	0	0	0	0	0	0		2	1	3.3	2
0	0	0	0	0	0	0	0		1	1							1	1			0	0	0	0	0	1	0	0	0	0	0	0	0	0	0	1	0	0	0	0	3	1	3.7	2
0	0	1	1	0	0	0	0		1	1								2	1		0	0	0	0	0	1	0	0	0	0	0	0	0	0	0	0	0	0	0		2	1	3.3	2
0	0	1	0	1	0	0	0		1	1							1	2							0	1	0			1	0				0				0	1	2	1	2.5	2
1	0	0	0	1	0	0	0		1	2						0	2	2	2		0	0	0	0	0	0	1	1	0	0	0	0	1	0	0	1	0	0	0	0	1	1	2.3	2
0	0	0	0	0	0	0	0		1	2						0	2	2			0	0			1	0	0	1		0	0	0	0	0	0	0	0	0	0	0	1	1	2.5	2
0	0	1		0	0	0			1	2							2	2			0				1	0	0	1		0	0				0	0	0	0	0	0	1	1	2.6	2
0	0	1		0	0	0			1	2							2	2			0				1	0	0	1		0	0				0	0	0	0	0	0	1	1	2.6	2
0	0	0	1	0	0	0	0		1	3						0		2	1		0	0	0	0	0	1	0	1	0	0	0	0	0	0	0	0	0	0	0	0	2	1	2.4	2
